# Supplementary material for: Gastric Helicobacter pylori infection perturbs human oral microbiota
Source: PeerJ. 2019 Jan 28;7:e6336. doi: 10.7717/peerj.6336 (PMC6354663; doi:10.7717/peerj.6336)
Supplement: Table S2 [file peerj-07-6336-s002.xlsx]

## Sheet: Phylum_unclassified_tallied
S2 File - Rarefied daytime and overnight bacterial abundances at the phylum level
	UBT-negative														UBT-positive
Phylum	1	2	3	4	9	11	15	20	21	27	29	30	32	38	5	18	22	26	28	37	39	40	41	46	Frequency			Abundance
Day																									All	UBT-	UBT+	All	UBT-	UBT+
Actinobacteria	11	1433	485	956	51	1449	1828	429	27	191	1402	338	352	661	1579	123	41	63	18	2400	1	43	5	127	1	1	1	583.875	686.643	440
Bacteroidetes	1	14	72	7	12	2	141	0	11	5	15	58	68	40	35	2	0	61	5	28	0	2031	0	5	0.833333	0.928571	0.7	108.875	31.8571	216.7
Firmicutes	81	1829	2550	2322	2008	1849	1123	85	3196	3078	1857	2520	2766	2525	658	715	21	2974	680	592	5	74	51	1273	1	1	1	1451.33	1984.93	704.3
Fusobacteria	0	5	87	0	2	1	5	0	1	0	2	7	6	31	0	0	0	19	1	0	0	0	0	1	0.541667	0.714286	0.3	7	10.5	2.1
Proteobacteria	3212	15	71	20	1218	4	203	2791	70	30	15	368	91	23	955	2452	3243	132	2588	254	3299	1156	3241	1887	1	1	1	1139.08	580.786	1920.7
Spirochaetes	0	0	10	0	3	0	1	0	0	0	3	1	6	3	0	0	0	24	2	2	0	0	0	0	0.416667	0.5	0.3	2.29167	1.92857	2.8
Synergistetes	0	0	4	0	0	0	0	0	0	0	0	0	3	0	0	0	0	7	0	0	0	0	0	0	0.125	0.142857	0.1	0.583333	0.5	0.7
Tenericutes	0	0	0	0	0	0	0	0	0	0	0	0	2	0	0	0	0	0	0	0	0	0	0	0	0.0416667	0.0714286	0	0.0833333	0.142857	0
Unclassified	0	9	26	0	11	0	4	0	0	1	11	13	11	22	78	13	0	25	11	29	0	1	8	12	0.708333	0.642857	0.8	11.875	7.71429	17.7
Overnight
Actinobacteria	506	12	523	356	18	145	6	574	21	24	3185	158	468	84	69	61	57	53	38	157	15	237	862	520	1	1	1	339.542	434.286	206.9
Bacteroidetes	443	4863	20	60	96	4	9	381	120	47	376	143	56	496	2252	36	68	679	123	617	34	437	112	2136	1	1	1	567	508.143	649.4
Firmicutes	3713	371	4639	4779	2991	2540	175	3002	2129	5061	1479	1457	1775	3932	2454	3638	1048	3934	4826	3743	342	2775	2537	2094	1	1	1	2726.42	2717.36	2739.1
Fusobacteria	13	0	4	4	14	2	0	0	8	1	1	3	3	294	14	8	0	25	32	10	1	1	7	15	0.833333	0.785714	0.9	19.1667	24.7857	11.3
Proteobacteria	568	0	59	50	2107	2558	5059	1231	2964	113	169	3454	2914	372	403	1430	4076	528	200	696	4841	1798	813	393	0.958333	0.928571	1	1533.17	1544.14	1517.8
Spirochaetes	0	0	1	0	8	0	0	1	1	0	11	4	27	40	0	3	0	15	1	5	6	0	30	0	0.583333	0.571429	0.6	6.375	6.64286	6
Synergistetes	0	0	0	0	1	0	0	0	0	0	0	1	1	0	0	0	0	1	0	0	0	0	0	0	0.166667	0.214286	0.1	0.166667	0.214286	0.1
Tenericutes	0	0	0	0	0	0	0	0	1	0	0	0	0	0	1	0	0	0	0	0	0	0	4	0	0.125	0.0714286	0.2	0.25	0.0714286	0.5
Unclassified	6	3	3	0	14	0	0	60	5	3	28	29	5	31	56	73	0	14	29	21	10	1	884	91	0.833333	0.785714	0.9	56.9167	13.3571	117.9
