# Supplementary material for: Gastric Helicobacter pylori infection perturbs human oral microbiota
Source: PeerJ. 2019 Jan 28;7:e6336. doi: 10.7717/peerj.6336 (PMC6354663; doi:10.7717/peerj.6336)
Supplement: Table S3 [file peerj-07-6336-s003.xlsx]

## Sheet: Genus_unclassified_tallied
S3 File - Rarefied daytime and overnight bacterial abundance at the genus level
	UBT-negative														UBT-positive
Genus	1	2	3	4	9	11	15	20	21	27	29	30	32	38	5	18	22	26	28	37	39	40	41	46	Frequency			Abundance
Day																									All	UBT-	UBT+	All	UBT-	UBT+
Rothia	11	1115	479	908	43	1443	115	398	24	186	1394	314	320	594	1562	113	38	49	15	2072	1	43	2	43	1	1	1	470.083	524.571	393.8
Streptococcus	30	1602	606	1992	1117	1711	619	10	1872	1777	840	2071	2535	2022	333	43	15	2612	601	421	2	57	46	1202	1	1	1	1005.67	1343.14	533.2
Veillonella	2	15	6	2	9	1	3	1	5	2	0	50	11	25	1	47	0	16	3	42	0	1	1	14	0.875	0.928571	0.8	10.7083	9.42857	12.5
Actinomyces	0	135	4	33	4	3	2	0	3	3	7	17	17	46	7	9	3	4	3	60	0	0	3	18	0.833333	0.857143	0.8	15.875	19.5714	10.7
Gemella	0	81	0	86	2	33	118	0	1308	1275	48	8	24	238	84	1	2	300	16	1	0	2	0	21	0.791667	0.785714	0.8	152	230.071	42.7
Neisseria	0	4	0	1	9	0	165	8	0	6	3	67	3	0	776	11	6	0	6	202	22	7	0	1	0.708333	0.642857	0.8	54.0417	19	103.1
Haemophilus	1	9	44	18	1109	4	36	2783	68	23	8	277	78	21	154	0	0	104	1	26	0	1	0	4	0.833333	1	0.6	198.708	319.929	29
Oribacterium	0	2	0	0	2	0	1	0	0	0	0	1	4	5	0	2	1	5	1	7	0	0	0	2	0.5	0.428571	0.6	1.375	1.07143	1.8
Lachnoanaerobaculum	0	6	0	0	1	0	0	0	1	1	0	0	4	5	0	4	0	8	1	2	0	0	0	5	0.458333	0.428571	0.5	1.58333	1.28571	2
Pseudomonas	0	0	0	0	0	0	0	0	0	0	0	0	0	0	0	0	3235	0	0	0	12	1146	9	1881	0.208333	0	0.5	261.792	0	628.3
Porphyromonas	0	5	32	0	4	1	1	0	1	1	10	9	35	25	1	0	0	37	1	2	0	0	0	0	0.625	0.785714	0.4	6.875	8.85714	4.1
Cardiobacterium	0	0	0	0	2	0	1	0	0	0	0	0	0	0	15	1	0	1	0	7	0	0	0	0	0.25	0.142857	0.4	1.125	0.214286	2.4
Granulicatella	0	0	0	0	1	0	59	0	8	1	1	4	1	1	96	102	0	0	50	0	0	0	0	0	0.458333	0.571429	0.3	13.5	5.42857	24.8
Lautropia	0	1	13	0	97	0	0	0	2	0	1	10	6	0	7	0	0	16	0	17	0	0	0	0	0.416667	0.5	0.3	7.08333	9.28571	4
Prevotella	0	5	3	0	3	0	0	0	1	0	0	12	5	6	0	0	0	9	1	0	0	0	0	4	0.416667	0.5	0.3	2.04167	2.5	1.4
Treponema	0	0	10	0	3	0	1	0	0	0	3	1	6	3	0	0	0	24	2	2	0	0	0	0	0.416667	0.5	0.3	2.29167	1.92857	2.8
Peptostreptococcus	0	0	0	0	0	0	0	0	0	0	4	13	10	4	0	1	0	6	0	2	0	0	0	0	0.291667	0.285714	0.3	1.66667	2.21429	0.9
Chryseobacterium	0	0	0	0	0	0	0	0	0	1	0	0	0	0	34	0	0	0	0	1	0	2030	0	0	0.166667	0.0714286	0.3	86.0833	0.0714286	206.5
Roseomonas	0	0	0	0	0	0	0	0	0	0	0	0	0	0	0	0	2	0	0	0	0	2	0	1	0.125	0	0.3	0.208333	0	0.5
Fusobacterium	0	2	87	0	2	1	5	0	1	0	2	6	5	1	0	0	0	17	0	0	0	0	0	1	0.5	0.714286	0.2	5.41667	8	1.8
Capnocytophaga	1	0	0	0	1	1	7	0	0	1	0	32	21	2	0	0	0	7	0	0	0	0	0	1	0.416667	0.571429	0.2	3.08333	4.71429	0.8
Parvimonas	0	1	0	0	3	0	2	0	0	0	2	4	5	1	0	0	0	1	0	3	0	0	0	0	0.375	0.5	0.2	0.916667	1.28571	0.4
Atopobium	0	0	1	1	1	0	0	0	0	1	0	0	2	2	0	0	0	1	0	1	0	0	0	0	0.333333	0.428571	0.2	0.416667	0.571429	0.2
Tannerella	0	2	35	0	0	0	0	0	0	0	2	3	5	4	0	0	0	0	1	1	0	0	0	0	0.333333	0.428571	0.2	2.20833	3.64286	0.2
Campylobacter	0	0	14	0	0	0	0	0	0	0	0	1	4	1	0	0	0	2	0	1	0	0	0	0	0.25	0.285714	0.2	0.958333	1.42857	0.3
Dialister	0	0	0	0	3	0	0	0	0	0	4	3	3	0	0	0	0	1	0	1	0	0	0	0	0.25	0.285714	0.2	0.625	0.928571	0.2
Halomonas	0	0	0	0	1	0	0	0	0	0	2	2	0	1	0	0	0	1	1	0	0	0	0	0	0.25	0.285714	0.2	0.333333	0.428571	0.2
Staphylococcus	0	0	0	0	0	0	0	11	0	0	339	3	0	7	7	0	0	0	0	1	0	0	0	0	0.25	0.285714	0.2	15.3333	25.7143	0.8
Lactobacillus	7	0	1	0	0	0	0	0	0	0	0	0	18	0	0	0	0	0	0	3	0	0	0	1	0.208333	0.214286	0.2	1.25	1.85714	0.4
Leptotrichia	0	3	0	0	0	0	0	0	0	0	0	1	1	0	0	0	0	2	1	0	0	0	0	0	0.208333	0.214286	0.2	0.333333	0.357143	0.3
Abiotrophia	0	0	0	0	0	1	0	0	0	0	0	0	3	0	0	0	0	1	2	0	0	0	0	0	0.166667	0.142857	0.2	0.291667	0.285714	0.3
Corynebacterium	0	0	0	0	0	0	1705	30	0	0	0	0	0	0	0	0	0	0	0	176	0	0	0	66	0.166667	0.142857	0.2	82.375	123.929	24.2
Eikenella	0	1	0	0	0	0	0	0	0	0	0	1	0	0	3	0	0	0	0	1	0	0	0	0	0.166667	0.142857	0.2	0.25	0.142857	0.4
Filifactor	0	0	0	0	0	0	0	0	0	0	0	0	1	1	0	1	0	5	0	0	0	0	0	0	0.166667	0.142857	0.2	0.333333	0.142857	0.6
Peptoanaerobacter	0	0	0	0	0	0	1	0	0	0	0	0	1	0	0	0	0	1	0	2	0	0	0	0	0.166667	0.142857	0.2	0.208333	0.142857	0.3
Aggregatibacter	0	0	0	1	0	0	1	0	0	0	1	8	0	0	0	0	0	8	0	0	0	0	0	0	0.208333	0.285714	0.1	0.791667	0.785714	0.8
Stomatobaculum	0	4	0	0	0	0	0	0	0	0	3	0	1	4	0	0	0	1	0	0	0	0	0	0	0.208333	0.285714	0.1	0.541667	0.857143	0.1
Mogibacterium	0	0	0	0	0	0	0	0	0	0	2	1	1	0	0	0	0	1	0	0	0	0	0	0	0.166667	0.214286	0.1	0.208333	0.285714	0.1
Fretibacterium	0	0	4	0	0	0	0	0	0	0	0	0	3	0	0	0	0	7	0	0	0	0	0	0	0.125	0.142857	0.1	0.583333	0.5	0.7
Alloprevotella	0	0	0	0	0	0	0	0	0	0	0	2	0	0	0	0	0	5	0	0	0	0	0	0	0.0833333	0.0714286	0.1	0.291667	0.142857	0.5
Klebsiella	0	0	0	0	0	0	0	0	0	1	0	0	0	0	0	2440	0	0	0	0	0	0	0	0	0.0833333	0.0714286	0.1	101.708	0.0714286	244
Selenomonas	0	0	0	0	0	0	0	0	0	0	1	0	0	0	0	0	0	1	0	0	0	0	0	0	0.0833333	0.0714286	0.1	0.0833333	0.0714286	0.1
Scardovia	0	0	0	0	0	0	0	0	0	0	0	0	0	0	0	0	0	6	0	0	0	0	0	0	0.0416667	0	0.1	0.25	0	0.6
Serratia	0	0	0	0	0	0	0	0	0	0	0	0	0	0	0	0	0	0	0	0	0	0	3232	0	0.0416667	0	0.1	134.667	0	323.2
Solobacterium	0	2	1	0	0	0	0	0	0	0	1	1	2	0	0	0	0	0	0	0	0	0	0	0	0.208333	0.357143	0	0.291667	0.5	0
Acinetobacter	2394	0	0	0	0	0	0	0	0	0	0	0	0	0	0	0	0	0	0	0	0	0	0	0	0.0416667	0.0714286	0	99.75	171	0
Mycoplasma	0	0	0	0	0	0	0	0	0	0	0	0	2	0	0	0	0	0	0	0	0	0	0	0	0.0416667	0.0714286	0	0.0833333	0.142857	0
Rhodococcus	0	0	0	0	0	0	6	0	0	0	0	0	0	0	0	0	0	0	0	0	0	0	0	0	0.0416667	0.0714286	0	0.25	0.428571	0
Shewanella	0	0	0	0	0	0	0	0	0	0	0	2	0	0	0	0	0	0	0	0	0	0	0	0	0.0416667	0.0714286	0	0.0833333	0.142857	0
Sphingobium	817	0	0	0	0	0	0	0	0	0	0	0	0	0	0	0	0	0	0	0	0	0	0	0	0.0416667	0.0714286	0	34.0417	58.3571	0
Unclassified	0	9	26	0	11	0	4	0	0	1	11	13	11	22	78	13	0	25	11	29	0	1	8	12	0.708333	0.642857	0.8	11.875	7.71429	17.7
Others	42	301	1939	263	877	106	453	64	11	25	616	368	157	264	147	517	3	21	2588	222	3268	15	4	28	1	1	1	512.458	391.857	681.3
Overnight
Actinomyces	37	5	7	2	7	12	2	43	8	18	58	12	318	32	23	11	24	36	11	91	7	36	211	36	1	1	1	43.625	40.0714	48.6
Gemella	156	1	30	60	8	3	1	69	624	89	155	16	17	19	166	30	5	101	363	16	57	32	23	16	1	1	1	85.7083	89.1429	80.9
Granulicatella	118	12	213	74	81	69	61	423	3	46	207	591	263	147	74	60	100	35	68	95	26	69	514	20	1	1	1	140.375	164.857	106.1
Rothia	453	1	505	354	10	131	4	516	4	3	3012	142	12	5	44	50	31	6	25	62	3	199	352	367	1	1	1	262.125	368	113.9
Streptococcus	3359	319	4362	4624	2874	2453	106	2305	1064	4906	980	693	629	3650	2175	3434	909	3390	4293	3238	168	2602	291	894	1	1	1	2238.25	2308.86	2139.4
Veillonella	34	26	30	21	17	6	5	76	407	8	89	106	504	31	1	91	15	307	66	326	50	51	66	1116	1	1	1	143.708	97.1429	208.9
Haemophilus	363	0	20	39	1550	1	38	1155	2946	89	159	1414	42	305	387	208	2	496	170	605	21	349	3	96	0.958333	0.928571	1	435.75	580.071	233.7
Prevotella	44	3	13	0	20	3	0	47	65	2	10	34	2	361	0	8	56	265	41	110	0	17	65	1931	0.833333	0.857143	0.8	129.042	43.1429	249.3
Stomatobaculum	1	1	1	0	0	2	1	3	1	1	1	2	44	7	0	2	1	2	4	4	0	4	76	5	0.833333	0.857143	0.8	6.79167	4.64286	9.8
Porphyromonas	383	0	4	0	18	0	2	318	26	2	341	19	46	43	151	20	8	358	67	369	0	405	3	34	0.833333	0.785714	0.9	109.042	85.8571	141.5
Neisseria	199	0	26	10	3	1	0	72	5	8	1	2009	0	21	5	15	0	20	25	76	0	20	18	63	0.791667	0.785714	0.8	108.208	168.214	24.2
Oribacterium	4	3	0	0	2	4	1	2	0	1	5	2	96	11	5	1	5	0	3	9	0	2	908	7	0.791667	0.785714	0.8	44.625	9.35714	94
Lachnoanaerobaculum	8	2	0	0	1	0	0	10	3	1	7	6	11	10	0	1	1	4	11	11	1	3	193	8	0.791667	0.714286	0.9	12.1667	4.21429	23.3
Solobacterium	3	1	0	0	2	0	0	2	3	1	4	4	57	4	0	1	1	2	0	4	0	10	19	5	0.708333	0.714286	0.7	5.125	5.78571	4.2
Alloprevotella	3	0	0	0	4	0	0	3	7	1	3	2	8	13	0	1	0	24	0	93	0	11	36	161	0.625	0.642857	0.6	15.4167	3.14286	32.6
Dialister	0	1	2	0	1	0	0	1	6	1	0	3	1	2	0	0	0	4	2	3	0	1	5	1	0.625	0.642857	0.6	1.41667	1.28571	1.6
Lautropia	1	0	1	1	16	0	0	0	2	2	1	18	0	6	6	2	0	2	0	14	0	1	0	0	0.583333	0.642857	0.5	3.04167	3.42857	2.5
Fusobacterium	9	0	4	0	14	0	0	0	8	0	1	2	1	68	1	1	0	19	6	9	1	1	7	7	0.708333	0.571429	0.9	6.625	7.64286	5.2
Atopobium	2	6	0	0	1	2	0	0	7	2	0	0	135	47	1	0	2	8	2	3	2	0	272	28	0.666667	0.571429	0.8	21.6667	14.4286	31.8
Parvimonas	0	2	0	0	1	0	0	84	1	0	9	5	35	5	4	6	1	49	2	31	0	1	4	0	0.666667	0.571429	0.8	10	10.1429	9.8
Capnocytophaga	7	0	0	0	48	0	3	0	12	5	4	72	0	63	2	2	0	21	11	24	26	0	0	8	0.625	0.571429	0.7	12.8333	15.2857	9.4
Treponema	0	0	1	0	8	0	0	1	1	0	11	4	27	40	0	3	0	15	1	5	6	0	30	0	0.583333	0.571429	0.6	6.375	6.64286	6
Tannerella	1	0	0	0	0	0	1	1	2	0	2	7	0	10	1	4	0	7	3	1	1	0	2	0	0.583333	0.5	0.7	1.79167	1.71429	1.9
Abiotrophia	1	0	1	0	1	0	0	0	0	5	12	1	3	0	6	1	9	7	1	0	0	0	0	3	0.541667	0.5	0.6	2.125	1.71429	2.7
Campylobacter	3	0	0	0	4	0	0	0	6	4	0	3	3	4	0	0	0	3	1	1	1	0	1	14	0.541667	0.5	0.6	2	1.92857	2.1
Leptotrichia	4	0	0	4	0	2	0	0	0	1	0	1	2	2	4	7	0	6	26	1	0	0	0	8	0.541667	0.5	0.6	2.83333	1.14286	5.2
Peptostreptococcus	22	0	0	0	0	0	0	19	4	2	4	7	0	4	11	7	0	17	0	1	0	0	28	3	0.541667	0.5	0.6	5.375	4.42857	6.7
Selenomonas	0	0	0	0	1	0	0	0	6	0	1	11	1	3	0	1	0	5	6	1	15	0	8	0	0.5	0.428571	0.6	2.45833	1.64286	3.6
Aggregatibacter	0	0	0	0	0	0	0	0	2	1	2	7	1	32	1	0	0	4	2	0	0	2	0	0	0.416667	0.428571	0.4	2.25	3.21429	0.9
Cardiobacterium	0	0	2	0	2	0	3	0	2	0	1	0	0	0	4	6	2	2	0	0	0	0	0	0	0.375	0.357143	0.4	1	0.714286	1.4
Shuttleworthia	2	0	0	0	2	0	0	0	6	0	3	1	0	0	0	0	0	0	0	0	0	0	2	0	0.25	0.357143	0.1	0.666667	1	0.2
Mogibacterium	0	0	0	0	0	1	0	0	0	0	0	1	2	3	0	0	0	1	0	0	0	0	2	1	0.291667	0.285714	0.3	0.458333	0.5	0.4
Chryseobacterium	2	4860	0	0	0	0	0	0	1	35	0	0	0	0	2090	0	0	0	0	7	0	0	0	0	0.25	0.285714	0.2	291.458	349.857	209.7
Halomonas	0	0	0	0	1	0	0	0	1	3	0	2	0	0	0	0	0	0	0	0	0	0	0	0	0.166667	0.285714	0	0.291667	0.5	0
Klebsiella	0	0	0	0	444	0	5017	0	0	0	0	0	2868	0	0	0	1	0	0	0	1	0	0	0	0.208333	0.214286	0.2	347.125	594.929	0.2
Fretibacterium	0	0	0	0	1	0	0	0	0	0	0	1	1	0	0	0	0	1	0	0	0	0	0	0	0.166667	0.214286	0.1	0.166667	0.214286	0.1
Catonella	0	0	0	0	0	1	0	0	0	0	0	4	0	0	0	2	0	0	1	1	0	0	0	2	0.25	0.142857	0.4	0.458333	0.357143	0.6
Pseudomonas	0	0	0	0	0	2286	0	0	0	0	0	0	0	1	0	0	0	0	0	0	182	64	791	218	0.25	0.142857	0.4	147.583	163.357	125.5
Scardovia	0	0	0	0	0	0	0	0	1	1	0	0	0	0	0	0	0	2	0	0	2	0	1	0	0.208333	0.142857	0.3	0.291667	0.142857	0.5
Staphylococcus	0	0	0	0	0	0	0	0	0	0	0	0	59	29	7	0	0	0	0	0	0	0	181	0	0.166667	0.142857	0.2	11.5	6.28571	18.8
Corynebacterium	0	0	6	0	0	0	0	0	0	0	51	0	0	0	0	0	0	0	0	0	0	0	0	79	0.125	0.142857	0.1	5.66667	4.07143	7.9
Filifactor	0	0	0	0	0	0	0	6	0	0	0	0	0	1	0	0	0	1	0	0	0	0	0	0	0.125	0.142857	0.1	0.333333	0.5	0.1
Megasphaera	0	0	0	0	0	0	0	0	0	0	0	1	0	0	0	0	0	1	1	0	0	0	0	7	0.166667	0.0714286	0.3	0.416667	0.0714286	0.9
Mycoplasma	0	0	0	0	0	0	0	0	1	0	0	0	0	0	1	0	0	0	0	0	0	0	4	0	0.125	0.0714286	0.2	0.25	0.0714286	0.5
Citrobacter	0	0	0	0	24	0	0	0	0	0	0	0	0	0	0	0	0	0	0	0	111	0	0	0	0.0833333	0.0714286	0.1	5.625	1.71429	11.1
Serratia	0	0	0	0	0	0	1	0	0	0	0	0	0	0	0	0	0	0	0	0	4275	0	0	0	0.0833333	0.0714286	0.1	178.167	0.0714286	427.5
Acinetobacter	0	0	0	0	0	30	0	0	0	0	0	0	0	0	0	0	0	0	0	0	0	0	0	0	0.0416667	0.0714286	0	1.25	2.14286	0
Ochrobactrum	0	0	0	0	0	240	0	0	0	0	0	0	0	0	0	0	0	0	0	0	0	0	0	0	0.0416667	0.0714286	0	10	17.1429	0
Alloscardovia	0	0	0	0	0	0	0	0	0	0	0	0	0	0	0	0	0	0	0	0	0	0	4	0	0.0416667	0	0.1	0.166667	0	0.4
Burkholderia	0	0	0	0	0	0	0	0	0	0	0	0	0	0	0	1198	0	0	0	0	0	0	0	0	0.0416667	0	0.1	49.9167	0	119.8
Lactococcus	0	0	0	0	0	0	0	0	0	0	0	0	0	0	0	0	0	0	0	0	10	0	0	0	0.0416667	0	0.1	0.416667	0	1
Leuconostoc	0	0	0	0	0	0	0	0	0	0	0	0	0	0	0	0	0	0	0	0	13	0	0	0	0.0416667	0	0.1	0.541667	0	1.3
Unclassified	6	3	3	0	14	0	0	60	5	3	28	29	5	31	56	73	0	14	29	21	10	1	884	91	0.833333	0.785714	0.9	56.9167	13.3571	117.9
Others	24	3	18	60	69	2	3	33	9	8	87	17	56	239	23	3	4076	14	8	17	260	1368	245	20	1	1	1	277.583	44.8571	603.4
